# Supplementary material for: Spatial Differentiation of Heavy Metals/Metalloids, Microbial Risk Genes and Soil Microbiota in a Sulfur-Contaminated Landscape
Source: Microorganisms. 2025 Aug 28;13(9):2010. doi: 10.3390/microorganisms13092010 (PMC12473080; doi:10.3390/microorganisms13092010)
Supplement: Supplementary file 1 [file microorganisms-13-02010-s001.zip]

Archive with 2 entries (2 files):
- microorganisms-3753766 Supplementary Figures.pdf
- microorganisms-3753766 Supplementary Table.xlsx
