# Supplementary material for: Spatial Differentiation of Heavy Metals/Metalloids, Microbial Risk Genes and Soil Microbiota in a Sulfur-Contaminated Landscape
Source: Microorganisms. 2025 Aug 28;13(9):2010. doi: 10.3390/microorganisms13092010 (PMC12473080; doi:10.3390/microorganisms13092010)
Supplement: Supplementary file 1 [file microorganisms-13-02010-s001.zip › microorganisms-3753766 Supplementary Table.xlsx]

## Sheet: Table S1
Table S1 Core microbiome of sulfur-smelting soils
Genus	D1	D2	D3	D4	L1	L2	L3	L4
Achromobacter	80.3777	143.713	319.185	166.393	357.736	83.4012	243.366	270.418
Acidicapsa	171.776	44.2886	44.0149	24.7637	425.912	18.7696	496.794	21.6296
Acidiferrimicrobium	119.629	35.1979	7.40684	4.10196	130.204	7.94428	407.011	4.28344
Acidiphilium	39.7845	43.1294	31.3307	11.6164	146.751	34.8787	129.414	10.512
Acidipila	71.3755	55.2787	37.9987	45.7825	558.606	38.217	728.617	19.7185
Acidisarcina	53.9377	13.793	10.8243	13.7157	152.561	2.92406	219.79	3.96013
Acidisphaera	81.935	82.9245	77.778	28.1166	407.738	55.8455	396.868	19.0851
Acidithiobacillus	22.4303	36.5402	36.1072	18.503	37.7706	19.0881	84.8898	19.5947
Acidobacterium	111.225	41.5629	43.1226	251.566	607.859	69.373	908.247	49.3367
Acidocella	18.247	38.3968	22.7094	37.0639	57.9721	26.9235	67.1419	9.76423
Acidothermus	38.5504	27.4668	8.93339	1.4094	1270.82	6.7471	1577.38	1.80361
Acidovorax	288.819	117.036	196.101	250.794	86.6559	91.8815	71.661	5325.71
Acinetobacter	53.5342	151.329	65.748	59.9103	94.1935	44.3069	72.937	91.184
Acrocarpospora	287.02	31.6868	24.0861	14.4169	99.4963	36.4214	118.609	12.6242
Actinacidiphila	356.204	1536.13	26.1981	6.62941	919.359	30.3868	304.24	17.002
Actinoallomurus	12360	81.1826	88.2426	16.2537	443.437	68.705	544.435	14.8509
Actinocatenispora	142.861	22.1938	15.1089	4.13554	1145.42	11.3908	715.629	4.52249
Actinocrinis	87.2255	5.65221	4.32485	2.03963	47.9462	1.6534	106.93	1.49572
Actinokineospora	142.734	24.8261	22.7225	11.5884	68.4473	44.5777	124.759	9.9324
Actinomadura	5333.63	581.878	382.244	79.7126	5008.44	763.313	3297.35	104.615
Actinomyces	44.5584	25.8824	16.5986	12.6161	37.6033	34.9924	55.9502	11.8012
Actinomycetospora	276.999	14.7001	23.7946	6.79907	72.0214	33.7595	140.998	7.60601
Actinophytocola	342.223	67.8945	177.487	21.6057	163.036	260.002	215.783	21.9988
Actinoplanes	6329.63	535.821	569.24	140.511	798.198	377.982	749.205	124.252
Actinopolymorpha	278.94	37.4041	34.2303	14.8791	254.189	85.4912	721.537	13.4466
Actinospica	142.596	19.7452	6.40297	2.09688	78.5838	14.6922	286.743	2.36966
Actinotalea	31.314	8.39677	17.6478	4.24825	53.1454	42.4204	121.554	6.22664
Adhaeribacter	69.0776	92.11	65.8678	61.3431	79.2187	36.2057	59.1827	223.29
Aeromicrobium	146.253	65.3742	57.892	31.7776	410.622	175.315	1141.05	31.4847
Aeromonas	30.1278	46.55	29.5058	29.9794	34.5966	15.7305	34.9145	64.5846
Aestuariivirga	72.4714	367.192	155.474	47.7994	31.8443	168.17	10.6059	89.2629
Afifella	5.25442	37.8484	11.6429	63.5164	14.2522	83.7721	25.1764	13.9436
Afipia	631.308	480.573	381.603	179.976	350.898	205.236	252.428	152.156
Agriterribacter	24.8757	1411.41	34.3156	24.801	70.9296	32.8157	55.5766	78.2236
Agrobacterium	51.6645	68.6571	43.3813	36.7296	84.0184	53.4567	41.7523	38.426
Agromyces	337.027	121.087	127.214	257.368	115.625	2369.81	211.799	475.686
Albitalea	76.0105	37.0177	154.264	57.5642	14.4185	41.3907	9.96624	188.001
Alcaligenes	1902.6	1372.73	4995.27	2137.5	1022.97	837.535	1777.95	3434.23
Alcanivorax	9.11149	56.9469	14.418	23.569	51.4492	21.2824	201.268	13.4288
Aldersonia	33.5229	14.5503	37.094	36.7969	33.0648	35.6004	45.2971	29.3832
Algoriphagus	57.6547	94.8545	29.3746	65.9389	42.1342	28.5266	45.4188	81.5754
Alicyclobacillus	46.3014	37.6463	15.3205	14.658	187.162	18.839	275.475	10.0297
Aliidongia	120.259	37.0278	28.5118	23.4232	88.9684	31.9298	55.4353	7.51679
Alloacidobacterium	190.761	31.3043	34.85	31.3363	655.902	17.6205	938.613	15.1661
Alloalcanivorax	6.208	8.83175	3.45815	5.44959	68.1505	5.80475	265.89	4.71286
Allocoleopsis	2.99731	3.80359	11.0744	26.8673	4.51013	6.56415	6.18648	931.255
Allosphingosinicella	14.4701	30.3028	64.8358	12.309	13.9194	78.9353	4.08049	101.814
Alsobacter	43.2485	39.4056	43.0973	35.2096	36.0359	46.7325	21.0313	19.3243
Altererythrobacter	207.983	1579.2	1923.1	283.279	662.614	534.17	153.282	716.366
Amaricoccus	14.8711	145.732	19.9883	47.3184	20.9991	800.328	6.46573	26.9888
Aminobacter	14.2607	73.0091	23.9383	55.5074	43.3537	126.857	27.034	333.713
Amycolatopsis	4544.52	399.71	515.303	70.8642	2319.59	206.792	1531.72	83.4349
Anabaena	19.8716	26.248	25.1593	35.1266	16.5488	28.2105	10.3416	338.757
Anaerolinea	72.3007	664.331	114.795	59.7442	102.332	437.317	101.117	118.007
Anaeromyxobacter	273.164	216.254	313.303	417.291	173.05	526.105	65.3348	230.727
Anatilimnocola	18.0687	34.1117	57.9872	63.8921	29.1876	52.3778	97.5964	156.24
Ancylobacter	39.6601	115.846	35.2402	35.6582	46.8685	61.5381	33.7653	35.0112
Angustibacter	43.9583	17.2842	14.2989	2.83159	90.2455	32.5804	166.651	5.14514
Antricoccus	17.8422	3.28141	2.11019	1.25768	45.8412	11.2077	171.903	1.52962
Aquabacterium	194.069	258.251	619.336	367.386	72.2392	265.97	44.5582	1430.4
Aquamicrobium	8.67526	54.8277	17.1803	16.1235	46.363	87.3213	25.1779	10.9365
Aquicella	2.85679	222.496	3.90055	2.41737	3.66773	0.541561	3.53223	1.71492
Aquimonas	6.78144	16.6204	9.85589	24.7431	11.4375	13.1359	13.9705	345.544
Aquincola	116.747	111.493	248.155	454.14	31.5257	643.5	9.21869	3908.11
Aquisphaera	42.1095	48.6052	61.6594	45.1259	70.3558	38.2412	231.025	31.0929
Arachidicoccus	15.65	59.125	8.94375	2.31917	96.5871	2.65032	321.528	12.8079
Archangium	348.155	201.588	269.773	240.857	174.235	239.974	75.1789	316.299
Arenibaculum	16.8019	35.6964	22.1489	32.7825	40.5861	69.9762	30.9767	10.5735
Arenimonas	67.5418	1306.38	131.983	580.408	72.3007	456.473	95.7305	9876.73
Armatimonas	5.58785	4.18359	27.7262	10.34	6.53474	7.44278	6.07451	219.267
Aromatoleum	261.58	182.723	721.718	678.541	156.312	335.836	56.6273	303.668
Arthrobacter	347.971	148.4	149.971	46.5517	462.055	290.539	873.252	66.9659
Asanoa	274.289	15.673	22.1399	11.5081	74.5502	29.5399	116.864	8.36476
Ascodesmis	2.22421	5.71208	0	0	250.69	0	1.62206	0.0750461
Aspergillus	207.276	116.945	108.492	33.6396	806.013	212.399	6953.65	90.6563
Asticcacaulis	97.0249	52.1785	110.331	32.8711	81.4651	23.1604	22.577	36.3774
Aurantiacibacter	18.8443	36.7225	32.3569	19.6806	25.1685	28.8042	5.40819	74.3994
Aurantimonas	48.6175	99.3985	54.7815	33.7642	53.5327	94.8492	47.07	42.6463
Aureimonas	26.2423	41.0926	35.3111	17.7179	32.0391	60.6684	29.4285	18.9589
Azoarcus	29.5515	82.6298	60.1921	271.975	38.5871	156.674	32.9797	115.022
Azohydromonas	92.0803	95.6475	280.415	141.188	47.3433	132.198	33.7654	731.126
Azospira	663.54	147.754	28.4274	98.3266	27.7979	48.5824	52.0902	58.4281
Azospirillum	349.501	495.15	373.227	370.669	467.974	905.591	380.779	195.753
Bacillus	280.481	855.903	339.361	145.008	7186.66	457.352	2033.21	251.219
Bacteriovorax	40.5002	24.5964	145.857	33.3057	6.67919	17.6644	3.85164	153.648
Bacteroides	52.2809	92.4155	51.5707	28.5575	51.6134	28.7319	48.5271	55.1164
Baekduia	516.335	65.9323	53.2991	9.72227	530.058	47.8777	327.377	17.2509
Bauldia	98.2701	358.328	118.074	229.594	97.3138	467.677	52.3113	94.1342
Bdellovibrio	16.7377	69.7192	20.9902	20.8102	30.9433	35.0944	8.87794	203.836
Beggiatoa	30.1642	28.7931	44.206	60.7596	26.2726	69.9388	22.5457	31.0178
Belnapia	27.7488	24.4503	36.6178	12.6909	47.5632	50.1741	42.0263	22.3271
Bifidobacterium	102.832	31.4326	29.43	20.5864	56.2157	33.42	83.0534	19.8412
Blastochloris	34.5678	52.6659	30.8705	26.5765	42.4422	49.3614	31.0578	54.8346
Blastococcus	1363.83	160.416	153.029	44.2909	1389.88	393.878	3801.2	78.3184
Blastomonas	21.2214	29.4566	34.6337	98.295	19.2999	22.9021	5.42045	2999.15
Blastopirellula	11.7103	54.854	20.723	25.9713	28.4856	32.3981	56.4091	21.8963
Bordetella	93.0133	86.0449	141.461	104.767	146.073	94.8698	158.709	128.829
Bosea	198.927	211.086	199.395	173.557	155.044	217.908	102.222	112.203
Bradyrhizobium	27455.6	4367.67	9045.5	3648.85	6911.65	4195.72	6808.79	3481.56
Brasilonema	20.8894	14.7412	37.8988	20.7702	22.5064	28.0063	29.523	77.2982
Brevibacillus	27.4881	29.4991	17.516	21.6917	69.8148	22.2925	100.105	14.2594
Brevifollis	13.0612	5.94503	20.2932	17.8693	2.76191	4.73147	0.553219	586.917
Brevundimonas	144.024	218.909	250.315	508.949	186.989	133.465	59.1671	10423.7
Brucella	81.8114	168.218	89.1306	47.4323	2753.71	135.009	213.012	121.924
Bryobacter	20.2536	17.3503	123.956	84.7488	27.8407	39.6806	17.2002	33.2942
Burkholderia	666.79	560.115	644.116	416.921	1481.79	338.705	728.291	588.092
Caballeronia	121.95	88.0906	157.306	139.135	173.58	86.8478	157.183	78.6479
Caenimonas	1953.57	36.9491	398.223	178.268	45.5559	77.4465	3.80463	665.188
Caldilinea	40.7751	59.5396	69.0201	84.727	82.1522	133.481	100.778	51.7774
Caldimonas	252.649	130.315	714.244	222.075	64.2991	182.313	55.6412	746.64
Calothrix	37.9341	37.8389	59.4761	46.8621	53.0398	51.3789	39.1731	301.277
Candidatus_Accumulibacter	93.2147	183.526	234.828	321.89	86.7036	210.234	97.792	208.557
Candidatus_Acidoferrum	1510.4	123.955	296.754	332.523	374.343	293.225	179.402	119.462
Candidatus_Angelobacter	2624.55	780.153	314.204	92.2249	3452.06	50.0808	201.008	65.3493
Candidatus_Brocadia	34.7965	94.8502	80.8734	105.319	20.6434	137.825	15.4516	51.9457
Candidatus_Contendobacter	24.33	30.3213	37.116	73.686	19.5111	50.5158	30.1635	22.1887
Candidatus_Didemnitutus	96.2512	158.188	30.4793	18.1876	13.9461	10.9739	12.7611	118.109
Candidatus_Entotheonella	43.7558	106.892	68.1804	468.894	29.7937	1681.68	33.8269	95.7519
Candidatus_Gaiellasilicea	80.9264	178.512	55.14	18.1143	513.208	244.743	577.778	29.9966
Candidatus_Koribacter	247.796	150.714	244.922	51.4019	207.886	18.0947	118.408	27.982
Candidatus_Manganitrophus	48.7989	97.7938	86.636	115.187	50.7338	117.964	40.8474	69.2234
Candidatus_Methanoperedens	37.7918	42.9466	42.6659	47.5055	27.2514	91.7558	37.2657	31.7414
Candidatus_Methylomirabilis	26.4088	42.9537	42.1582	98.5953	29.105	75.6031	30.5013	30.7029
Candidatus_Nephrothrix	10.61	1.67424	18.9097	788.584	0.172366	12.3262	1.81964	3.45652
Candidatus_Nitrosocosmicus	800.682	3333.16	257.379	491.229	36.0428	5276.51	33.2448	163.052
Candidatus_Nitrosoglobus	51.4966	55.6318	75.8999	28.2611	54.1615	47.3007	50.1091	67.5318
Candidatus_Nitrosopolaris	5.60096	47.5703	11.8551	24.6445	2.47497	541.748	0.731076	18.8826
Candidatus_Nitrosotalea	35.4577	3385.81	5.10838	5.39608	23.5076	59.2867	19.4826	3.05658
Candidatus_Nitrosotenuis	1.14384	5330.38	5.03125	5.2174	1.23981	135.401	1.28102	4.53317
Candidatus_Nitrotoga	23.2368	22.2483	35.3205	41.9559	27.7652	33.8473	53.854	33.4603
Candidatus_Odyssella	15.3494	115.645	23.4223	79.3658	19.5805	445.76	9.14288	15.3273
Candidatus_Promineifilum	16.2199	42.187	27.8751	40.7708	32.9221	139.908	36.8154	26.3643
Candidatus_Saccharimonas	12.0464	24.5239	37.4803	52.823	22.1268	31.0707	78.2982	26.9009
Candidatus_Scalindua	18.4085	51.9531	18.2204	33.525	39.4886	30.7202	53.0628	17.9317
Candidatus_Solibacter	180.874	82.5107	901.057	383.448	234.533	165.793	137.959	193.999
Candidatus_Sulfopaludibacter	193.377	119.616	568.077	399.904	342.926	175.372	242.571	187.055
Candidatus_Sulfotelmatobacter	591.897	71.1503	223.253	58.1747	241.464	34.5061	252.64	28.7481
Candidatus_Sulfotelmatomonas	48.9893	53.1391	18.0896	14.0128	389.163	16.7109	194.532	10.0196
Candidatus_Thiodiazotropha	23.0673	179.68	43.7145	775.704	40.9253	52.2886	63.635	30.7552
Candidatus_Udaeobacter	1132.18	57.0236	949.562	64.0633	33.8268	98.106	12.0642	125.108
Candidimonas	12.3996	43.017	25.9998	17.0052	78.1999	11.4378	209.415	12.5819
Capillimicrobium	588.098	137.174	83.6536	15.0052	853.482	95.1147	569.56	35.4422
Capsulimonas	38.448	25.1622	57.8638	13.1693	50.3364	13.8553	19.7342	71.2217
Carbonactinospora	205.031	30.4399	12.2121	6.56789	128.471	32.6501	359.303	6.55503
Catellatospora	320.539	27.1061	46.7009	25.6334	84.0034	44.4419	133.714	15.1976
Catenulispora	382.811	138.988	32.8351	8.07635	281.103	25.1657	860.261	3.89351
Caulobacter	409.722	452.585	576.174	185.633	647.773	164.769	178.503	400.896
Cellulomonas	270.338	58.5884	83.9318	33.0119	282.209	185.576	517.488	28.697
Cellulosimicrobium	27.1558	68.3186	10.1467	5.01244	66.2939	29.2456	127.432	3.35472
Cellvibrio	17.0236	4544.14	32.3612	86.8278	7.10695	281.864	45.5201	3206.6
Cephaloticoccus	56.8577	108.121	13.1609	11.9949	13.5066	7.58556	15.6751	71.139
Chaetomium	4.68357	36.2779	5.88434	0.642763	387	17.167	326.956	1.39512
Chelativorans	24.887	137.511	24.4749	57.6114	71.1375	205.169	41.0589	25.4255
Chelatococcus	45.6999	103.985	65.0366	66.8443	83.0569	110.436	57.8648	36.9855
Chiayiivirga	14.7816	70.652	22.0994	252.904	12.6704	168.285	24.889	3087.57
Chitinimonas	11.5742	47.9071	31.169	39.0227	20.2789	20.0589	19.9352	67.9015
Chitinophaga	808.158	476.449	259.58	151.394	267.775	136.333	817.547	497.865
Chloracidobacterium	213.673	594.866	949.591	3376.11	77.9923	962.968	53.0631	1465.29
Chloroflexus	19.3201	52.9458	25.0671	18.7994	31.271	33.6317	33.7545	113.005
Chondromyces	228.082	47.2889	46.5532	35.0447	41.4492	20.4151	10.6032	20.7238
Chromobacterium	55.9771	47.6379	53.3076	50.9926	58.4982	42.5365	53.3679	82.5446
Chroococcidiopsis	17.937	19.2092	31.208	36.5006	22.673	42.0809	24.6687	68.4239
Chryseobacterium	45.6416	99.0774	35.2303	74.1454	58.6605	21.4292	52.7632	2515.81
Chryseolinea	959.842	498.94	65.8455	2639.05	23.6905	755.022	18.4115	338.177
Chryseosolibacter	1697.34	519.493	107.624	232.529	13.122	79.2447	25.9699	335.677
Chryseotalea	118.238	145.233	2.72591	24.1628	1.56099	6.48365	2.73112	336.196
Chthoniobacter	138.63	72.6038	137.309	399.457	34.576	47.1426	26.3781	812.884
Citrobacter	17.8856	33.0961	18.4749	26.9398	23.653	26.4561	28.2483	77.4041
Clostridium	102.8	123.389	55.9676	53.9395	143.03	108.852	137.644	77.7962
Cnuella	35.8914	10.5193	54.4209	10.7086	10.7367	11.4837	4.88272	262.798
Cohnella	32.5658	32.8844	19.7523	20.1578	59.775	23.7553	128.059	34.3276
Coleofasciculus	42.6181	44.9911	57.6573	66.2786	41.6691	71.3187	40.8025	525.221
Colletotrichum	16.9357	22.4599	6.41161	3.83826	68.9449	9.25106	110.036	9.48304
Collimonas	56.2721	31.6771	46.052	26.6784	78.8876	21.8088	73.4644	30.934
Collinsella	60.4409	29.2038	19.1884	20.1933	71.9049	62.7938	89.5211	21.3037
Comamonas	46.6638	52.0758	55.034	43.0868	50.9872	33.9996	71.1858	138.101
Conexibacter	1573.13	210.083	197.715	53.1589	1559.78	216.479	1296.32	81.4996
Coraliihabitans	0.398616	286.56	1.02997	3.23778	1.86312	46.7862	2.72411	4.21007
Corallococcus	262.944	216.187	165.798	165.349	139.082	131.023	90.2803	140.66
Corynebacterium	127.174	77.5528	66.3106	22.5141	86.5533	70.7207	151.554	39.9313
Couchioplanes	157.981	15.6625	12.64	3.39039	30.3505	16.9588	43.8985	4.30466
Croceibacterium	63.2986	285.625	230.727	156.417	146.711	284.244	28.9323	222.778
Croceicoccus	13.3624	45.2397	47.1123	14.6444	30.268	40.5752	6.9491	88.8369
Cryobacterium	64.7241	32.6014	36.4363	14.1867	103.316	64.0021	245.501	20.6495
Cryptosporangium	174.999	8.69464	17.3219	4.91382	59.0583	10.2444	105.072	3.04058
Cupriavidus	289.674	234.357	381.335	371.624	254.445	269.434	215.57	367.014
Curtobacterium	31.2467	10.0707	9.44435	3.14257	55.567	7.37757	196.13	1.46731
Curvibacter	183.483	95.6514	147.602	134.464	76.546	98.7107	42.9451	338.11
Cystobacter	154.53	69.6124	89.1693	72.7714	73.1822	58.6679	45.7409	112.019
Cytophaga	301.574	88.1673	7.97101	14.1736	135.074	6.79084	65.2638	20.1815
Dactylosporangium	2780.68	81.8896	204.143	41.2741	298.281	126.076	405.473	42.3809
Daejeonella	21.2907	40.0914	18.2558	12.5534	14.3023	14.5218	17.4219	98.8119
Dawidia	120.792	80.0974	9.05007	75.59	3.46482	17.6871	5.92246	59.0755
Dechloromonas	40.4395	66.5162	70.7253	116.422	33.1898	74.3931	30.3389	88.1814
Defluviicoccus	30.654	211.275	32.7136	50.7748	123.185	199.633	39.9972	49.8905
Defluviimonas	3.87881	1552.47	5.5438	8.05975	9.78002	29.5957	4.40442	36.1893
Deinococcus	94.7043	84.515	117.26	63.968	152.017	95.3924	178.818	103.774
Delftia	46.8881	26.0036	40.1545	25.7739	29.169	18.5223	97.5516	89.5294
Desertimonas	50.4138	25.7443	35.1094	18.5486	21.9972	130.769	37.2602	23.9286
Desulfovibrio	22.0424	36.8569	21.7958	30.5871	26.7874	35.2726	21.8183	19.6331
Desulfuromonas	11.1401	30.2638	28.1614	58.1133	13.2833	100.265	10.087	28.1652
Devosia	851.809	1196.07	238.922	151.429	260.59	261.968	151.512	192.592
Dictyobacter	1587.43	53.0512	41.9042	17.8077	632.446	29.1985	734.111	25.5533
Dokdonella	272.576	1840.38	106.937	194.24	304.419	111.193	642.693	260.414
Dolichospermum	15.4919	20.8559	14.6722	24.8455	14.3216	10.3407	5.72744	115.23
Dongia	151.896	9813.47	419.668	1120.13	274.058	1496.35	38.6683	289.755
Duganella	51.4346	50.5613	76.7785	53.3242	121.153	30.3073	36.2513	71.2308
Dyadobacter	135.422	133.289	80.7015	110.394	59.563	72.0461	89.6532	169.879
Dyella	137.023	418.554	226.229	124.596	1217.48	68.3926	2210.62	195.014
Edaphobacter	5526.6	170.36	355.99	236.574	1429.26	159.181	1788.61	109.245
Elioraea	16.1126	30.8237	30.0442	54.5163	28.3139	83.6072	30.8931	21.0895
Enhydrobacter	509.786	4191.19	199.131	154.619	8879.33	107.89	798.339	254.459
Enhygromyxa	66.3268	4529.57	98.6635	243.163	30.8076	589.233	3.52964	71.7201
Ensifer	78.7735	154.961	130.648	65.9957	95.4709	168.56	55.1281	76.7215
Enterobacter	47.1384	63.2225	43.4355	32.1479	1638.12	20.4606	52.0414	38.4384
Enterovirga	19.8211	27.1597	45.4365	39.5141	32.2958	49.2202	19.2113	16.9464
Entomortierella	19.6613	117.677	6.7683	0.163324	3095.45	1.92946	89.3371	1.96256
Erythrobacter	103.934	275.103	254.733	528.459	178.518	248.2	54.9294	14489.4
Escherichia	182.835	172.337	167.893	132.663	239.215	157.059	92.6305	226.271
Ferrovibrio	43.5652	140.54	48.5264	85.264	70.3946	107.516	34.8419	25.9075
Ferruginibacter	278.221	677.29	322.182	311.12	337.91	313.862	156.638	930.981
Fibrella	13.8092	10.1581	18.9166	18.2477	17.7945	6.35658	10.9185	275.25
Fictibacillus	2.34467	2.71379	2.5828	2.41142	225.398	4.15517	23.9349	1.42698
Filimonas	84.1229	42.2206	58.2357	25.2968	24.6669	21.1191	26.9693	118.083
Fimbriiglobus	57.7513	1574.5	83.3789	69.1855	91.5198	382.776	262.198	122.658
Fimbriimonas	19.1765	78.8621	105.123	15.7119	17.8928	19.6688	7.35532	69.8939
Fischerella	36.5339	27.5549	58.6849	50.7139	24.2744	54.8552	25.07	133.554
Flaviaesturariibacter	244.002	31.5067	240.192	27.4269	43.5863	55.9504	11.3808	631.477
Flavihumibacter	119.924	199.992	193.454	207.969	49.6104	119.71	42.9993	2130.09
Flavipsychrobacter	18.3269	68.2419	26.4006	22.4771	21.8607	19.1932	13.1419	204.914
Flavisolibacter	8258.77	751.017	6894.04	634.362	1115.83	900.115	136.096	11464.2
Flavobacterium	4798.46	780.751	891.665	545.048	2625.82	179.848	181.9	10191.4
Flexivirga	35.8621	13.0431	8.79326	1.01961	209.445	10.8793	1602.55	2.21578
Fluviicola	23.5969	210.373	22.7885	7.1216	25.0899	15.2988	7.51256	40.8962
Fodinicola	91.3346	5.74648	7.92216	2.02743	42.1558	5.17706	111.009	0.434355
Foetidibacter	45.1987	36.0087	54.0499	27.5616	6.03969	9.7747	9.34261	84.7207
Frankia	539.831	164.302	60.9406	41.9542	332.139	74.513	767.423	23.6669
Frateuria	84.8774	977.715	3207.25	45.8407	13590.3	41.2684	2737.02	120.442
Friedmanniomyces	23.1155	26.1783	22.5686	7.83313	44.6795	22.4011	37.0485	37.1875
Frigoriglobus	29.7384	51.0248	37.1738	35.141	31.1771	28.4014	156.729	61.8936
Fulvimonas	11.0661	95.4804	46.638	11.0811	440.414	11.9354	1175.56	25.2114
Fulvivirga	68.2303	127.688	12.6146	33.4228	33.7649	13.1536	35.1394	24.8951
Fusarium	20.5282	21.381	12.1342	3.16594	75.6089	23.495	111.258	5.47482
Gaiella	785.492	6914.52	1071.8	215.963	1731.86	2396.24	1042.22	537.316
Gallionella	55.3587	63.9804	61.8303	64.9844	65.8773	51.4089	138.602	39.7473
Geitlerinema	15.7298	41.1094	12.1019	12.5408	30.3715	27.4864	66.7708	27.6794
Geminicoccus	12.4048	45.1209	21.2319	26.38	24.8839	215.55	16.2235	12.5534
Gemmata	88.3329	235.53	95.0095	94.6117	72.6985	117.574	232.543	158.366
Gemmatimonas	185.637	661.91	772.543	481.617	707.893	616.021	52.8506	1831.96
Gemmatirosa	1358	1327.95	5758.13	365.228	1656.89	916.696	103.758	1844.56
Geobacter	45.537	61.8636	62.3685	88.5249	46.2699	69.7414	45.6559	47.0542
Geodermatophilus	718.405	86.2337	94.1397	35.135	829.79	194.86	2385.48	47.5972
Geomonas	18.5591	25.5999	41.9859	41.7262	27.8222	29.8392	37.516	19.152
Georgenia	86.9901	28.2325	35.244	13.7882	135.506	214.405	292.445	20.6697
Geothrix	34.3632	46.1791	49.9504	46.7325	31.1347	16.6856	29.7741	31.2893
Gimesia	14.7167	61.1056	21.8204	29.4694	25.9339	35.0366	96.6676	28.8941
Ginsengibacter	57.5329	2567.28	83.1277	30.8604	738.627	25.854	255.602	89.8724
Glycomyces	38.7921	165.246	8.57335	7.68614	35.4947	40.1763	61.2882	3.66519
Gordonia	54.0627	44.1011	16.5198	12.1622	113.159	40.6523	231.221	7.80091
Granulicella	466.15	84.7954	115.179	72.0168	852.228	48.3655	1130.08	41.4639
Haliangium	55.7211	68.9249	31.4827	28.964	26.0661	27.5974	6.47915	22.5172
Haliea	95.7292	30.642	63.9438	52.135	15.0204	32.1673	13.789	124.402
Halomonas	105.153	164.769	90.811	128.307	118.463	186.472	227.581	125.293
Hamadaea	343.927	29.4084	79.1012	12.4132	126.96	35.5078	175.354	6.40185
Hanamia	30.0825	4568.29	51.8972	14.4002	5040.42	13.4321	2158.61	40.6465
Heliomicrobium	37.2788	40.9973	22.0827	32.0464	36.4753	63.1901	46.5912	29.5466
Hephaestia	27.0083	53.0213	36.7298	11.4427	118.341	9.20602	55.3185	19.0564
Herbaspirillum	157.165	89.9523	153.185	82.2584	228.278	64.5222	135.141	156.679
Herminiimonas	82.0761	59.4315	117.073	54.5035	266.785	31.0702	152.335	57.6371
Heyndrickxia	5.26003	8.4745	1.20038	0.3215	303.89	2.47789	60.5562	0.657625
Hiyaavirus	5.61611	519.795	1.39703	0.261524	7.40246	0.665681	3.82388	0
Horticoccus	137.951	89.5906	40.2145	7.83785	19.7593	5.35471	3.10877	100.366
Humibacillus	96.1607	21.0777	81.2157	6.92907	109.082	124.705	197.461	17.6575
Humibacter	9.66275	11.1475	2.45738	1.12985	125.131	8.09467	1224.5	3.04633
Humisphaera	199.148	130.9	607.945	94.7942	395.101	106.903	54.9895	211.896
Hyalangium	91.7192	46.154	59.7399	44.428	35.9893	48.6968	23.8798	126.422
Hydrocarboniphaga	44.2458	376.541	47.5556	201.508	22.9322	368.807	45.9701	24.49
Hydrogenophaga	185.684	179.072	212.084	343.396	63.8118	227.842	75.4933	6348.15
Hymenobacter	123.774	122.246	162.17	131.678	113.907	96.3771	113.19	221.971
Hypericibacter	70.3958	565.503	77.4192	145.763	102.45	685.822	58.2279	47.7232
Hyphomicrobium	163.241	465.364	224.999	299.038	335.002	2111.79	218.613	168.043
Hyphomonas	20.9753	91.0599	28.5334	29.8935	31.2448	50.703	13.0383	98.5335
Ideonella	153.437	259.964	457.067	488.518	52.2705	240.884	32.1241	1381.09
Ignavibacterium	2.61006	400.303	9.9364	11.1099	4.25394	8.01349	2.56339	13.4656
Ilumatobacter	46.4267	90.6616	66.5005	52.6886	33.7867	271.511	53.7411	63.6235
Ilyomonas	66.892	134.254	119.907	14.9683	82.7964	16.6049	42.1	59.4671
Inhella	12.9351	15.4793	19.5447	129.288	4.23042	22.0199	1.75917	3538.98
Inquilinus	102.731	177.079	83.7326	114.555	113.034	254.611	84.125	42.9496
Intrasporangium	129.861	42.7395	193.312	22.3648	229.878	385.641	561.536	49.8168
Isosphaera	27.1748	112.46	28.4174	32.3349	19.4452	43.5637	65.9183	60.0983
Janibacter	25.5525	14.414	45.4923	2.92289	73.6392	52.767	190.004	4.60458
Janthinobacterium	72.885	71.2493	94.8899	62.3239	224.359	43.8319	59.2921	93.3268
Jatrophihabitans	753.773	204.84	64.6669	13.3436	7534.81	64.6601	18393.6	18.2576
Jiangella	176.162	41.5135	34.7455	34.3858	178.442	229.043	275.656	21.3224
Kaistia	41.748	68.7631	35.9197	38.2739	65.0376	61.2115	39.9513	17.3365
Kallotenue	13.5789	23.9163	23.3591	18.8006	48.2843	31.364	68.5237	17.5788
Kamptonema	9.52615	16.4312	17.2235	21.0344	6.83163	12.729	4.68114	371.926
Ketobacter	6.88765	14.853	5.48007	452.495	3.74985	11.9938	1.86547	4.95958
Kibdelosporangium	214.602	25.4396	22.4926	15.1369	77.7621	21.4299	124.035	15.4982
Kineococcus	57.4855	7.9286	13.3819	7.63669	45.1876	21.5979	92.278	4.91831
Kineosporia	455.816	17.3964	61.2197	11.5047	71.4298	56.8974	147.077	7.675
Kitasatospora	417.999	173.322	37.1137	12.5664	253.293	41.9158	401.539	12.825
Klebsiella	123.428	133.28	109.835	84.7199	149.099	104.963	90.3577	124.251
Klenkia	42.6703	5.09681	3.96858	1.65175	36.2361	10.9971	110.014	1.74084
Knoellia	152.891	97.8584	376.956	126.441	303.105	4708.4	342.348	390.854
Kocuria	17.9958	7.80619	10.6702	5.01105	33.5158	50.726	74.4509	10.2713
Kouleothrix	402.239	336.295	520.724	98.323	330.628	354.385	322.241	291.697
Kribbella	1392.99	124.068	194.639	70.2196	573.095	536.566	1184.75	65.107
Ktedonobacter	10857.1	98.0929	106.907	63.3762	1605.17	106.499	1709.78	64.4589
Ktedonospora	366.095	11.9178	10.8879	3.66246	210.93	2.50786	195.131	4.19752
Ktedonosporobacter	675.043	15.6224	7.99904	7.84711	295.821	8.73878	310.962	5.71224
Kutzneria	372.155	28.7522	23.2742	6.43272	138.915	18.1626	240.53	6.82301
Labedaea	123.494	104.293	53.0058	3.93023	799.467	16.3016	30.9354	2.68823
Labilithrix	801.828	664.737	584.406	308.38	198.199	255.592	54.7346	738.633
Labrys	33.6393	51.9684	26.6732	30.5184	34.3599	38.9221	24.6791	12.2528
Lacibacter	84.5567	198.886	68.4395	1048.45	16.7561	197.347	16.0842	22254.7
Lacipirellula	5.32767	102.757	15.9612	14.782	32.5207	49.3142	17.5689	12.2822
Lactobacillus	56.925	27.5826	20.3792	12.2556	46.7062	29.9037	57.7299	18.6372
Lacunisphaera	317.897	981.722	91.7975	82.9621	41.2175	102.559	3.94149	378.084
Lapillicoccus	147.511	8.72601	45.0762	1.41078	62.3006	21.7497	137.243	4.45758
Larkinella	52.4408	34.0112	37.213	47.9192	15.6413	16.3834	26.1669	67.7025
Lautropia	18.6125	24.3811	52.8722	55.3703	10.778	54.123	8.52742	58.9639
Leekyejoonella	33.0561	10.2102	4.24196	0.441174	233.324	8.2343	792.439	0.763409
Legionella	63.016	331.115	60.7427	43.7718	55.7405	58.1975	42.6989	48.1011
Leifsonia	61.0066	22.1808	13.1857	5.59152	78.2128	25.9538	276.968	6.30103
Lentzea	221.8	148.361	53.1668	27.9786	140.627	45.4343	235.384	16.4967
Leptolyngbya	121.128	203.452	173.638	146.954	114.742	234.798	74.6556	567.55
Leptospira	59.1691	52.4799	45.7129	54.0514	31.7663	54.7179	23.5193	66.1179
Leptothrix	28.1774	31.8504	52.2718	49.4871	4.00187	41.6332	5.1595	221.319
Liberibacter	49.6004	43.0205	57.3882	21.1251	38.9233	43.4974	12.3775	39.1085
Limibaculum	3.77017	626.109	3.74492	16.7626	4.33297	187.48	2.64116	9.77567
Limnobacter	24.252	210.042	34.4627	204.634	10.1316	807.815	33.9744	4550.63
Limnoglobus	21.7908	111.831	35.5373	29.9325	26.1489	41.3285	87.0863	51.6834
Limnohabitans	51.9921	52.1895	66.0785	62.7728	21.6376	38.8303	11.1143	153.506
Limobrevibacterium	69.6117	27.3961	27.7187	15.9443	102.86	27.0273	107.25	5.953
Lipomyces	55.7264	14.5471	15.0131	8.61015	35.4085	45.4802	52.4108	9.35587
Listeria	16.6449	35.9885	13.1705	6.96638	77.4124	28.603	47.5165	10.9207
Litorilinea	11.7124	21.47	26.4264	28.8347	22.0643	51.9449	49.1963	17.9453
Longimicrobium	139.541	140.262	523.345	64.0687	170.01	164.372	12.6674	343.037
Longispora	80.6633	13.6817	12.9249	5.08896	40.3947	11.344	67.1243	4.74146
Longitalea	1113.69	189.947	60.6547	61.4534	15.0364	39.6039	26.3901	175.651
Luteibacter	29.8195	61.9885	31.9747	21.1991	203.661	15.1539	405.964	48.498
Luteimonas	156.805	1758.05	570.753	363.23	1684.58	706.619	1822.11	1856.15
Luteipulveratus	26.6065	8.57077	34.6383	3.9768	97.1315	16.5376	262.576	2.2595
Luteitalea	759.882	797.153	3749.17	7666.64	229.141	3045.52	72.9784	4930.77
Luteolibacter	33.2324	54.4626	36.7844	74.3505	19.9363	19.1153	10.3839	349.561
Lyngbya	3.55321	8.3017	10.6938	13.7898	5.1538	8.86139	4.50217	198.762
Lysinibacillus	11.302	7.58318	16.9099	6.16101	22.9977	20.9227	392.122	8.01097
Lysobacter	932.787	15017.3	5081.81	2566.71	3852.33	3630.73	1470.97	32141.6
Madurella	9.3113	51.8341	6.78494	0.505127	394.029	22.506	178.81	1.69746
Magnetospirillum	162.377	254.143	174.611	164.413	228.729	293.333	143.843	113.566
Marinobacter	42.3784	186.874	45.6443	84.7796	62.6825	67.3856	81.4322	260.574
Marivirga	280.12	263.469	25.8165	1509.37	14.1934	202.099	15.2355	138.475
Marmoricola	1568	402.263	333.515	60.9261	3902.15	1016.62	16968.8	98.273
Massilia	649.161	387.033	988.123	322.617	3327.14	251.73	248.867	959.627
Mesoflavibacter	2.53285	45.1714	0.48899	2188.26	1.37206	0.104643	0.657125	8.42125
Mesorhizobium	2113.37	3995.52	1465.02	1251.28	1794.15	4296.45	1009.52	924.921
Metallibacterium	12.5833	25.572	7.816	11.6838	83.1417	13.4137	225.437	13.5288
Methanothrix	21.746	69.3528	39.781	33.0547	35.1091	58.5824	21.5969	30.6984
Methylibium	229.957	246.743	630.739	358.536	63.6267	2185.65	41.5241	1150.86
Methylobacillus	455.718	42.1786	201.648	16.3796	181.536	15.9445	159.715	22.6191
Methylobacter	66.0708	78.1522	101.883	96.0031	69.9227	101.453	49.8953	64.607
Methylobacterium	290.238	306.679	267.467	186.806	328.931	399.963	294.138	166.868
Methylocaldum	26.7156	45.3696	62.6412	112.781	45.052	89.1895	79.6266	49.2875
Methylocapsa	85.6671	62.1574	81.6181	40.2906	95.7149	68.6909	66.5437	28.6927
Methyloceanibacter	1042.82	3068.47	1110.11	908.61	489.123	8752.14	117.685	765.985
Methylococcus	30.0406	47.2946	46.1658	76.4177	29.4078	58.5506	37.3721	37.7639
Methylocystis	79.4065	103.628	88.8933	81.6878	120.012	112.653	51.7605	46.5242
Methylomonas	31.0042	58.7087	44.2028	48.0805	35.4904	32.3182	32.8415	30.8141
Methyloradius	160.003	3.26656	53.119	0.696201	57.4116	2.07722	56.9246	1.0587
Methylorubrum	18.2196	51.3882	27.5431	12.3231	38.5227	30.8227	42.6399	22.5088
Methylosinus	20.9222	22.6396	25.8166	32.945	39.7625	37.7588	22.8395	16.4696
Methylotenera	210.782	106.462	89.3104	32.9541	163.729	72.4539	92.3815	142.649
Methyloversatilis	13.909	38.8734	34.732	49.0001	19.5189	38.0104	27.731	55.7827
Methylovorus	354.137	9.93379	121.456	1.99975	179.747	1.87336	147.6	7.96788
Micavibrio	29.7467	47.6521	89.5433	55.7266	19.391	29.7155	18.2294	1051.4
Microbacterium	223.476	164.438	96.3343	50.7764	472.862	223.881	752.949	53.7893
Microbispora	619.372	69.2907	52.485	18.506	314.771	57.401	385.523	12.4449
Microbulbifer	23.7551	76.0992	28.7945	42.5322	36.6304	48.7359	103.167	27.9413
Microcoleus	95.3134	82.138	150.644	710.528	67.9975	128.302	70.4743	22654.9
Microcystis	41.2483	50.8785	48.5127	62.4639	40.2349	55.1054	29.233	192.289
Microlunatus	155.125	34.7469	25.87	5.95052	294.966	72.2826	805.873	11.689
Micromonospora	3924.35	387.562	940.245	203.692	1175.94	631.966	1726.2	132.373
Microtetraspora	181.718	24.9038	13.907	7.06036	99.0642	28.5927	144.666	4.52373
Microvirga	496.008	648.951	703.059	689.322	598.741	1632.02	323.048	356.521
Miltoncostaea	67.3225	85.7353	31.091	17.5001	179.251	215.362	174.802	22.5301
Minicystis	1113.16	74.1449	204.175	76.438	263.215	51.5977	14.0864	37.0771
Mitsuaria	69.8613	25.16	43.9146	25.458	12.8643	15.9906	12.4765	110.339
Mizugakiibacter	12.4352	67.9483	19.1792	19.9837	384.569	11.609	858.331	21.7115
Modestobacter	437.652	51.2857	52.7757	16.42	510.172	115.385	1400.48	24.113
Moorena	28.4306	25.2546	44.2285	49.6974	27.6634	54.4031	18.6013	92.8471
Mortierella	1.17301	33.2264	1.00374	0.621614	666.591	0.74809	29.7176	1.92597
Motilibacter	100.105	12.9594	27.0867	6.67239	113.591	46.5551	281.694	8.5129
Mucilaginibacter	2411.55	395.545	222.129	104.372	298.282	64.7047	384.648	466.775
Mumia	27.3513	9.26473	8.43993	2.5576	50.9262	52.8716	137.134	3.94483
Mycobacterium	3491.07	1153.51	442.382	440.027	3115.48	1253.02	16267	337.981
Mycobacteroides	241.922	101.251	63.0834	28.9138	216.338	132.54	313.996	32.5107
Mycolicibacter	77.9489	134.246	16.1632	12.2034	2257.92	41.6054	2623.06	10.5304
Mycolicibacterium	767.407	378.471	139.619	121.919	397.447	381.3	741.75	73.4183
Myxococcus	239.785	198.48	174.965	154.616	164.352	160.879	95.5143	129.371
Nakamurella	142.073	31.632	20.34	3.36764	304.313	25.9465	619.223	8.12264
Nannocystis	164.645	238.177	84.1416	120.875	63.4447	95.48	25.4318	61.4306
Neobacillus	46.6953	1023.24	79.9722	11.7936	3055.5	79.1703	1215.57	42.8928
Neoroseomonas	18.6143	39.4291	33.3252	29.9404	30.5442	52.8464	22.1721	17.6421
Nevskia	162.256	294.569	148.158	203.71	247.185	307.95	917.546	102.85
Niabella	76.8373	124.77	43.4427	37.0474	88.8728	29.8678	110.82	129.925
Niastella	5267.14	698.527	361.574	220.103	81.1346	176.381	58.0584	815.023
Nibricoccus	136.475	910.021	42.8599	155.351	6.36721	11.1607	1.8454	4635.88
Nitratireductor	28.8001	129.478	32.553	37.4075	59.8186	147.323	36.4233	32.8835
Nitrobacter	124.134	345.281	119.699	100.442	190.601	154.951	88.6556	44.4831
Nitrococcus	16.4145	64.1275	15.9602	33.9482	41.5195	86.5524	139.394	10.5873
Nitrolancea	54.187	121.913	40.7191	12.4321	609.793	17.8647	490.717	15.4804
Nitrosarchaeum	2.30893	3578.01	3.52724	4.58012	1.22912	43.0023	0.654015	5.06028
Nitrosococcus	9.80969	49.443	21.4446	39.1401	46.7285	81.0846	103.634	16.7862
Nitrosomonas	59.4626	248.732	153.682	228.888	165.715	674.932	140.013	135.017
Nitrosopumilus	126.763	510.849	428.959	86.7445	21.9042	927.589	15.2285	97.9389
Nitrososphaera	74.3191	764.762	174.434	547.703	107.593	4636.65	28.6685	425.801
Nitrosospira	70.2637	432.024	321.532	157.565	749.774	273.761	221.553	88.9607
Nitrosovibrio	10.9176	59.4707	201.326	14.8227	1353.29	20.2795	52.3915	11.251
Nitrospira	2742.12	13460.9	10000.6	12097.5	9907.63	13669.6	6651.9	3366.76
Nitrospirillum	41.541	38.3872	24.9053	21.6099	48.1691	25.7132	17.7243	20.2579
Nocardia	697.836	195.393	127.061	52.6726	612.167	147.474	1291.35	51.0148
Nocardioides	5988.68	2470.61	4245.9	1428.12	14293.2	23728.8	24541.6	1978.73
Nocardiopsis	123.192	113.685	20.9473	11.4824	289.556	130.761	460.81	11.4137
Nonomuraea	1634.56	505.788	347.768	113.031	7759.77	1746.07	1385.27	79.5068
Nordella	50.9001	330.271	137.118	58.3497	14.7262	159.583	4.8772	23.9694
Nostoc	210.418	157.114	297.879	243.624	184.218	252.986	166.475	1766.78
Noviherbaspirillum	192.304	127.705	387.113	176.777	488.171	139.394	246.87	219.483
Novimethylophilus	126.46	21.9736	67.0691	18.8385	54.096	14.5651	41.7644	22.3034
Novosphingobium	757.581	940.356	1200.73	360.453	777.545	1652.33	158.571	2095.32
Occallatibacter	225.91	48.0679	42.4172	29.3993	528.947	13.7314	439.381	13.1233
Oceanibaculum	15.2599	66.9582	26.0431	32.4822	32.3353	90.7526	17.3381	7.79423
Oceanobacillus	3.89906	6.13214	1.13215	2.57705	1009.89	3.54229	23.6879	2.51907
Ochrobactrum	5.48036	17.4837	5.81174	5.80402	419.101	20.7996	32.5984	14.0131
Ohtaekwangia	315.096	201.823	19.84	184.718	8.88787	41.6264	3.95371	120.476
Oleiagrimonas	7.2884	82.8886	17.4278	8.26905	212.226	7.87483	635.94	18.4393
Oleiharenicola	71.2502	596.464	19.5837	41.7275	10.8032	119.579	0.74753	143.4
Olpidium	29.1195	29.9592	51.9432	19.6697	25.7798	32.4704	2.47656	33.2581
Opitutus	3913.62	1586.37	1368.96	282.645	467.87	118.631	23.8271	2388.66
Ornithinibacter	49.3491	6.10347	29.2544	3.63091	16.4392	75.7692	23.9923	6.90968
Ornithinicoccus	20.7254	24.1565	12.3443	1.61422	495.718	46.9608	846.704	3.28504
Ornithinimicrobium	42.2031	15.2745	22.3302	11.1137	107.499	56.9358	244.375	8.46461
Oryzihumus	90.8761	31.0467	57.1945	6.27182	349.811	239.192	887.737	14.1651
Oscillatoria	38.8897	73.9202	43.0727	122.937	26.2158	55.2881	45.0465	1955.11
Oscillochloris	48.1562	67.8583	54.6144	49.3838	61.7351	90.4045	56.3315	877.937
Ottowia	74.9055	59.9165	76.1888	62.9465	32.2129	47.9615	32.5673	289.393
Oxalicibacterium	10.7368	6.90764	17.5389	6.84756	139.327	7.3752	17.4634	7.13656
Paenibacillus	340.829	342.235	192.199	158.446	721.009	203.305	1302.44	216.945
Paludibaculum	24.2789	19.9198	99.8268	70.5925	57.8393	33.2775	42.45	33.5355
Paludisphaera	39.2473	63.1249	66.3111	74.1281	119.469	55.6821	324.198	57.5601
Panacagrimonas	416.132	220.982	488.918	81.6783	94.6672	1380.08	24.8467	29.8025
Panacibacter	131.642	158.247	189.48	47.2872	32.6902	26.6093	14.9282	123.302
Pandoraea	69.8644	63.642	61.9906	50.011	66.2175	41.3536	106.888	51.344
Parabacteroides	57.2233	23.0951	36.1704	18.8147	16.204	28.5449	15.5214	38.8379
Paraburkholderia	555.698	343.396	375.038	319.296	463.56	289.497	432.348	220.795
Paracidobacterium	71.4608	35.0113	18.8527	13.3587	1441.55	7.74246	1517.71	8.59492
Paracnuella	26.1911	15.6174	22.7826	11.0483	3.30328	9.64644	3.2946	136.693
Paracoccus	24.7034	220.33	24.5765	42.8786	49.4468	154.366	45.9102	106.326
Paraconexibacter	299.212	30.4434	18.5454	1.79756	182.745	16.5508	123.583	7.17564
Parafilimonas	309.882	1223.04	873.379	24.1829	144.461	16.551	68.6107	78.0214
Paraflavisolibacter	286.958	109.412	295.908	136.642	35.2288	102.969	19.3054	1418.61
Paraflavitalea	228.602	375.486	118.89	125.537	37.2928	108.016	45.4541	604.708
Parafrankia	109.495	36.0656	22.1363	25.2992	91.9712	29.0916	128.542	58.5688
Paraliomyxa	16.0693	94.5061	18.9793	25.2737	5.46469	30.275	2.63124	101.504
Parapedobacter	13.1114	33.1964	12.1764	12.7992	31.5566	6.26628	78.1927	33.9863
Pararhodospirillum	108.586	116.653	87.6847	72.2498	68.2323	140.167	29.3698	72.6362
Parerythrobacter	0.663423	10.7666	4.05299	7.45395	1.54028	6.91408	0.455997	188.734
Parvibaculum	41.8641	174.34	42.1797	65.8938	65.4417	80.3449	64.9089	25.2985
Patulibacter	105.215	19.9812	20.0225	3.89089	162.912	15.4619	125.717	4.99843
Paucibacter	67.05	87.2581	143.028	88.8115	31.8771	72.8839	16.5095	533.162
Paucimonas	27.5742	30.7306	29.2874	31.1889	313.731	25.0399	147.197	29.1817
Pedobacter	361.369	346.659	168.99	173.358	211.088	86.7124	428.889	5219.66
Pedococcus	172.992	87.6863	358.15	47.8054	370.672	1696.6	456.194	151.451
Pedosphaera	863.926	1146.06	595.525	1454.83	425.569	213.204	112.127	494.032
Pelagibius	24.9736	152.719	27.89	76.202	38.336	259.299	19.6525	23.3601
Pelomonas	130.771	115.046	223.585	184.695	39.9579	116.064	35.8544	2028.58
Penicillium	44.2215	17.0015	7.0555	5.82747	81.2093	13.5034	425.83	9.00669
Perlucidibaca	2.33546	1234.02	13.1665	12.8347	1.21423	8.06673	0.19966	15.8433
Phaeodactylibacter	12.2652	40.2931	17.4145	40.9234	11.0951	68.4406	16.5181	61.0371
Phenylobacterium	3185.56	2644.78	4807.52	743.23	4561.79	531.721	315.968	4140.65
Phormidium	21.194	14.3232	32.1717	24.4352	19.7443	23.497	22.4469	106.065
Phreatobacter	26.8996	48.6402	41.8221	54.7758	20.5876	54.4143	15.6905	28.1638
Phycicoccus	258.672	123.949	479.405	58.2584	526.258	1817.06	821.916	160.082
Phycisphaera	7.34142	49.9574	25.0859	16.5323	46.8294	21.3677	12.4358	48.5461
Phyllobacterium	59.5661	103.851	56.8007	48.5646	51.3755	118.713	34.0778	28.7568
Phytoactinopolyspora	87.7754	22.7679	12.7278	11.3052	90.5468	118.188	187.594	7.26112
Phytohabitans	646.4	40.8566	55.009	32.8986	116.422	74.4522	167.337	18.3702
Pigmentiphaga	35.0419	73.2227	60.3635	51.7137	41.0186	45.2447	40.8392	45.1623
Pimelobacter	25.1311	9.58465	11.7362	1.93357	109.343	20.5333	250.898	2.87152
Pinibacter	47.6689	26.3388	30.3579	18.8771	17.2692	9.42126	28.1198	64.8274
Pirellula	17.1533	87.8991	43.3416	48.0273	29.5358	74.5087	98.908	186.265
Piscinibacter	361.861	224.362	1236.69	672.065	57.905	502.224	34.0415	5023.9
Planctomonas	10.6882	5.11826	1.94386	1.51431	131.718	3.83483	799.411	1.61177
Planctomyces	17.6294	56.4914	42.5031	74.4241	46.639	62.4969	141.444	39.9123
Planifilum	17.3226	20.2212	16.4302	4.70288	276.649	39.5985	753.922	2.56012
Planktothrix	17.0307	20.8339	18.9126	30.9352	16.0353	19.3456	16.7228	219.721
Planobispora	116.122	11.9488	13.1197	4.64649	64.4711	28.79	70.5293	4.83536
Planomonospora	104.107	12.4466	18.4677	8.06261	58.3579	34.7982	91.9856	7.88832
Planosporangium	662.621	28.6378	38.3902	14.215	174.672	59.1865	330.772	8.56359
Planotetraspora	494.583	35.3258	42.5886	10.2874	130.746	49.1994	178.371	10.3202
Plantactinospora	253.298	19.0031	23.4173	13.0164	56.7759	29.9511	90.7409	7.20349
Pleomorpha	762.448	121.238	58.7823	11.0375	1146.72	83.8093	1287.55	46.1693
Plesiocystis	8.92595	164.32	6.04738	12.2711	2.16015	21.9284	0.0411888	5.02182
Pleurocapsa	15.0077	17.8247	17.6886	29.6281	18.0645	36.08	23.1063	74.9426
Polaromonas	856.821	330.623	1097.35	370.872	508.491	288.114	228.447	772.806
Polyangium	797.859	202.447	205.861	199.374	181.589	129.42	32.6108	131.51
Polymorphobacter	21.9303	15.6144	20.8564	8.45533	22.3527	16.061	8.6023	96.9518
Polynucleobacter	12.8197	25.5993	31.8445	32.4862	79.3653	17.3445	44.5487	28.8736
Pontibacter	113.741	158.737	97.6885	96.3977	137.559	761.498	146.508	802.792
Porphyrobacter	68.2217	531.445	377.587	299.262	281.931	244.425	62.6624	5547.63
Povalibacter	368.707	2552.7	1531.21	1071.97	21.2774	709.597	12.0197	300.791
Prauserella	114.76	19.6787	18.4129	8.11067	94.4776	19.4844	187.493	4.59529
Priestia	343.7	3537.4	306.806	32.8146	3864.45	1088.06	7205.82	177.977
Propionibacterium	91.5781	28.7221	21.4832	14.3734	141.169	31.5616	387.05	15.3522
Propionivibrio	32.5917	62.9608	100.308	69.6156	48.5231	48.7628	47.6503	66.5751
Propylenella	5.9637	29.9782	11.8392	153.694	27.2273	167.248	19.3693	34.5815
Prosthecobacter	42.359	53.7492	39.2524	61.614	17.976	27.7234	7.74907	298.056
Protofrankia	79.9299	11.1973	12.8796	3.49359	44.2477	10.2112	96.3995	5.69703
Providencia	25.0398	27.978	27.512	18.2152	8.92142	13.8631	9.55271	617.411
Pseudacidobacterium	106.893	30.0886	7.07127	3.28223	529.773	4.53533	838.493	1.35772
Pseudacidovorax	28.2573	12.7143	37.9788	26.5968	8.19488	14.0952	5.11152	78.2161
Pseudaminobacter	17.5005	110.983	28.3287	20.4709	64.0453	203.165	57.9325	18.5496
Pseudanabaena	19.756	19.8013	27.5991	31.1991	17.638	34.6146	26.3568	72.8206
Pseudarthrobacter	39.5616	20.3297	24.3849	8.98321	48.8838	43.1009	118.359	13.7216
Pseudenhygromyxa	4.67576	243.86	4.99472	18.0301	3.29332	32.1904	0.149759	25.3023
Pseudoalteromonas	35.4004	61.3355	30.4995	970.931	61.981	29.3778	98.3781	27.1875
Pseudobacter	35.2721	89.0036	21.2095	10.3956	9.3919	10.1654	13.5149	123.812
Pseudochryseolinea	120.536	96.707	14.4834	57.7579	2.03303	17.6375	3.45496	73.6197
Pseudoduganella	57.0609	65.2846	79.7892	68.313	90.3324	36.3978	15.4078	115.022
Pseudoflavitalea	32.4024	69.6287	22.8947	11.0459	3.50726	9.74769	5.27572	120.958
Pseudofrankia	313.681	24.2128	19.5656	26.2531	125.907	28.3862	195.035	8.85921
Pseudolabrys	1501.65	6748.63	5434.93	1376.71	8207.29	1208.64	3928.54	573.181
Pseudomonas	601.158	13781.7	777.974	9300.48	698.144	1020.93	1057.59	9891.73
Pseudonocardia	3000.21	213.743	292.045	123.825	1472.04	419.271	4470.8	93.4264
Pseudorhodobacter	33.3981	17.0852	30.7258	7.97655	20.441	12.7727	49.0762	51.4603
Pseudorhodoferax	22.1115	26.161	46.8023	32.3181	5.49349	15.1113	3.13812	114.753
Pseudorhodoplanes	425.665	559.663	678.002	483.314	386.864	577.698	181.729	193.393
Pseudorivibacter	39.8929	37.5546	113.383	75.4691	10.0857	77.5738	6.46868	212.962
Pseudoroseomonas	24.9225	26.4804	24.9816	24.307	37.9589	33.7195	26.7811	12.42
Pseudoxanthomonas	102.755	1116.29	268.63	320.25	353.834	360.428	635.009	1704.16
Pusillimonas	15.7031	28.7065	26.7772	22.3121	54.189	13.1921	125.559	11.75
Pyrinomonas	40.3529	51.6604	163.117	127.459	32.4409	168.028	20.9569	127.05
Pyxidicoccus	186.164	122.861	166.043	178.513	115.026	122.843	57.0751	147.97
Qipengyuania	22.6963	81.5706	71.5179	29.4702	90.7374	45.926	13.5985	403.131
Ralstonia	75.8655	81.0617	112.906	87.0699	99.9256	71.4617	106.707	110.732
Ramlibacter	13661.5	852.811	7305.73	4698.59	1148.33	1399.22	220.416	14734.3
Rariglobus	66.3571	72.4007	30.3004	23.014	8.10796	6.36632	3.08612	681.235
Reticulibacter	1138.41	22.6196	25.1511	16.1935	446.22	34.8375	383.333	17.7472
Reyranella	2527.61	704.962	1235.42	1192.22	625.742	541.446	143.368	348.381
Rhizobacter	1590.95	538.917	4691.98	643.548	119.77	430.029	77.218	2992.38
Rhizobium	504.132	604.683	410.644	352.803	390.708	540.492	338.405	375.636
Rhizocola	120.067	8.92054	9.06005	13.3092	18.1292	11.3011	28.2062	5.0556
Rhizomicrobium	162.859	106.955	174.762	15.4944	60.2509	5.86381	9.51465	9.0455
Rhizophagus	128.743	62.5351	7.73122	18.4745	45.928	4.17154	23.9873	5.67824
Rhizopus	81.4885	117.875	94.4593	71.958	168.546	75.1675	160.217	181.855
Rhizorhabdus	94.482	60.2197	72.7669	25.5528	46.0433	36.8358	24.0871	99.8172
Rhodanobacter	132.006	4220.72	368.592	123.93	9900.53	116.181	13888.3	258.615
Rhodobacter	9.77089	100.103	16.3894	78.0544	12.8667	42.9208	7.48602	2807.33
Rhodoblastus	44.5185	52.0583	42.1837	30.4951	69.1354	46.5156	39.2735	16.9642
Rhodococcus	651.926	158.076	117.579	515.725	495.169	335.113	1072.27	73.731
Rhodocytophaga	51.5857	54.5711	33.0016	80.9463	81.0988	36.1389	48.0842	698.028
Rhodoferax	358.702	258.6	494.968	362.256	151.33	230.714	159.013	880.368
Rhodoligotrophos	14.4272	60.5695	30.6903	28.9568	33.5169	122.791	18.2673	12.8503
Rhodopila	104.018	126.408	91.3625	28.8039	619.083	48.8518	538.93	17.6885
Rhodopirellula	21.6061	96.811	33.1599	60.7589	46.523	63.5064	137.213	45.5267
Rhodoplanes	1116.98	345.179	702.086	552.675	341.855	404.979	169.531	126.291
Rhodopseudomonas	255.068	374.698	350.553	140.541	670.116	134.845	466.716	66.1518
Rhodospirillum	173.193	8819.6	818.501	5555.52	265.957	6059.57	32.5886	708.457
Rhodovulum	76.0823	109.938	38.9562	27.3609	36.9551	117.916	25.1928	29.1765
Rickettsia	29.4514	54.7371	21.6105	41.0981	25.9893	41.1764	9.69114	22.4072
Rivibacter	12.8929	14.5813	54.1202	45.2813	3.4675	58.1552	1.7177	89.9627
Roseateles	35.6789	28.4028	35.9422	17.2575	6.93621	18.9018	4.83595	113.242
Roseiflexus	39.6291	109.971	58.1314	35.6939	64.7016	56.8113	80.69	54.1479
Roseimicrobium	21.9387	28.2738	21.3612	49.144	13.9658	24.4814	13.7641	244.909
Roseisolibacter	644.489	867.097	2939.11	330.529	751.686	862.832	47.2884	3346.34
Roseomonas	94.9151	128.308	143.937	105.043	180.241	200.661	142.358	132.5
Roseovarius	7.8778	124.209	17.9743	24.6252	14.9806	69.1123	14.136	31.0343
Rubellimicrobium	14.351	52.5908	26.3188	16.584	32.9333	68.9646	23.814	68.8956
Rubrivivax	551.976	756.257	1355.88	1287.32	158.161	1024.56	93.7203	6206.2
Rubrobacter	1900.06	178.068	183.705	123.53	529.202	217.842	659.5	80.3786
Rudaea	123.806	45.9458	26.0631	20.744	45.7921	11.2335	104.025	23.5824
Rufibacter	30.4664	41.4973	38.8213	28.6136	35.3224	21.2445	48.2309	86.4747
Rugamonas	23.6176	18.7718	35.4405	12.0446	70.9851	8.17499	21.4666	25.1112
Rugosimonospora	6232.36	28.2031	85.8923	14.2936	433.487	35.9355	599.27	12.0439
Runella	34.8394	30.803	17.9681	26.6591	18.5997	20.1867	21.6436	55.3169
Saccharomonospora	60.2575	10.5994	8.90057	4.06695	50.8607	30.979	129.974	3.55349
Saccharophagus	5.86004	28.7134	5.00034	4.06936	0.747589	332.328	0.917291	17.4329
Saccharopolyspora	281.735	45.5636	28.4348	13.712	166.169	65.4349	324.312	9.54201
Saccharothrix	312.136	72.5754	73.6399	27.3787	146.984	68.89	211.792	22.4557
Salinisphaera	7.77861	36.5046	8.60712	11.6262	63.5927	8.2862	237.543	4.90951
Salmonella	99.1569	110.119	59.9806	437.418	112.273	82.7446	106.425	93.6283
Sandaracinus	123.355	96.677	84.7368	66.74	37.0008	42.6291	18.4781	62.4164
Scytonema	54.3098	31.8021	57.1668	51.2969	32.6876	72.5533	57.5505	210.499
Sediminibacterium	111.819	137.059	72.8197	39.4121	66.3813	43.965	33.9897	223.487
Segetibacter	354.47	503.472	430.195	171.964	203.103	111.334	145.49	977.389
Segeticoccus	15.3212	27.3438	9.49975	1.4061	537.804	17.7194	724.298	3.29823
Shewanella	14.4462	57.956	17.9829	36.2033	24.8452	21.0972	144.473	41.163
Shinella	20.0594	49.8059	23.1555	16.8306	29.2314	31.6426	20.0973	45.9755
Siccirubricoccus	33.2749	29.8373	31.1196	21.0061	73.2963	57.7019	58.1781	14.0135
Silanimonas	4.75969	30.4369	5.40208	20.698	13.2988	12.7989	16.2356	270.176
Silvibacterium	209.865	201.98	78.1177	35.8936	5000.6	20.9674	9472.46	22.1365
Simkania	0.645373	366.117	0.267777	1.22135	0.673438	0.921968	29.8904	0.0799102
Singulisphaera	101.276	67.2422	86.2576	86.2175	200.095	82.2763	659.315	42.5077
Sinimarinibacterium	50.902	111.298	18.1904	55.4681	93.8916	108.986	71.7416	26.7469
Sinomonas	48.7939	19.8393	21.3947	3.0775	105.016	16.2531	176.556	3.46551
Sinorhizobium	132.592	216.032	108.715	152.673	119.537	366.638	88.0237	85.5226
Skermanella	96.2975	128.561	92.0788	103.914	94.7071	616.602	78.5988	47.7755
Solimonas	74.4135	359.408	87.5996	133.172	102.906	207.18	162.694	91.4251
Solirubrobacter	7697.76	713.732	815.708	215.712	10883.6	1280.95	2139.99	386.813
Solitalea	36.1898	37.1026	26.9879	32.7842	26.2466	20.2251	29.1128	66.4901
Solwaraspora	108.94	4.9383	12.0875	3.24706	27.2494	15.4313	45.9598	1.40062
Sorangium	2364.12	456.302	384.445	353.801	338.7	218.84	73.1131	184.284
Sphaerisporangium	430.564	47.5987	31.1267	12.4816	181.876	47.2726	221.916	10.9818
Sphaerobacter	62.5551	363.117	62.1613	20.3752	1987.47	45.8233	1223.34	27.4417
Sphaerospermopsis	5.05674	8.87491	4.43155	16.471	4.61819	7.49003	3.74874	505.926
Sphaerotilus	21.5113	27.4375	46.8299	38.5094	5.7559	32.4917	5.49128	155.99
Sphingobacterium	49.4987	65.2443	14.2923	18.0308	1273.9	16.4779	76.2914	93.8479
Sphingobium	1664.93	434.175	634.981	174.043	468.463	266.964	102.953	496.041
Sphingomicrobium	26.5119	58.3439	90.5137	13.7489	31.5821	55.7832	10.1931	78.2335
Sphingomonas	35883.1	49220.8	112852	8089.22	65531.7	24255.2	5422.7	56448.4
Sphingopyxis	233.987	360.465	310.209	95.6523	240.33	196.851	80.1036	523.398
Sphingorhabdus	20.0124	30.8913	48.8374	12.5515	30.47	27.5652	11.517	96.1483
Sphingosinicella	250.113	485.733	958.622	462.021	355.687	1447.53	78.2559	1505.53
Spirosoma	114.589	110.398	120.505	92.8662	54.6565	70.5907	51.7927	177.475
Sporichthya	43.2442	14.4832	7.94767	4.15342	35.1933	11.7339	97.6551	2.63019
Sporocytophaga	51.2438	84.218	20.7069	12.9763	725.373	5.84286	425.462	20.8999
Staphylococcus	120.172	116.294	84.4734	96.7506	160.68	125.724	109.541	97.9605
Staphylotrichum	2.19284	20.3533	2.87442	0.072537	297.189	7.04058	213.682	0.457675
Starkeya	32.885	51.66	40.5651	18.0815	27.0987	35.1541	19.6199	8.41463
Stella	55.399	60.3128	60.6004	62.3529	53.292	110.929	31.2416	26.1862
Stenotrophobium	8.15458	28.6056	3.08869	18.2067	114.507	26.9498	21.7377	5.82983
Stenotrophomonas	123.403	342.954	119.36	119.147	297.214	120.049	593.372	622.757
Steroidobacter	1139.3	1143.31	5353.03	3251.83	104.725	1762.03	140.538	1169.42
Stigmatella	114.059	60.0832	48.7728	66.14	54.1738	65.5056	61.315	105.218
Streptacidiphilus	301.558	77.0832	16.09	7.8133	167.754	14.3449	273.589	5.53595
Streptantibioticus	68.3476	55.4377	1.85836	1.84379	59.0626	5.4388	82.7631	1.51967
Streptococcus	155.994	313.654	49.67	43.167	192.569	119.413	199.776	89.8872
Streptomyces	14326	18326.1	1405.07	564.274	10965	3803.57	9249.93	625.93
Streptosporangium	438.325	41.3382	37.296	26.8305	256.376	91.748	241.901	14.608
Stutzerimonas	33.5972	175.552	33.9661	57.0789	63.4707	58.5761	68.3236	93.3331
Sulfuricaulis	28.8207	57.179	29.2461	36.6972	20.5172	34.145	16.6296	20.4925
Sulfuricella	16.3104	51.1727	55.2754	84.4645	45.2782	42.45	73.0211	28.0505
Sulfuriferula	23.1896	39.6977	34.5142	30.1279	38.9203	23.3853	49.5009	17.4875
Sulfurifustis	7.78835	40.4271	23.3615	114.656	13.8845	68.0201	12.6311	37.2631
Sulfuritalea	32.6513	75.4008	63.0823	98.056	63.1109	55.2733	44.2439	61.4899
Symploca	31.752	16.6717	26.5324	30.2339	18.2924	35.0178	13.8564	101.278
Tabrizicola	9.0005	86.3729	11.6572	195.231	8.47229	35.7066	3.64497	7355.3
Tahibacter	58.3044	79.7076	78.9531	155.965	68.9568	60.8181	147.937	477.318
Taibaiella	41.4094	65.078	27.9772	12.932	39.2503	10.5583	55.3057	52.1703
Tardiphaga	428.521	154.606	218.624	99.8316	153.733	116.303	86.8845	70.1367
Tautonia	49.5867	56.7892	55.9921	69.3864	90.3175	74.8871	325.814	43.5888
Telmatospirillum	31.2977	45.4316	28.8495	46.588	61.176	66.9399	27.0208	14.7801
Tengunoibacter	201.054	6.10415	6.69263	0.965665	111.688	4.81672	106.01	5.12104
Tepidiforma	3.43226	128.04	9.99089	9.35139	27.7113	169.908	25.4195	29.0152
Terrabacter	148.613	36.0007	139.825	16.6497	141.424	178.13	272.972	29.8156
Terracidiphilus	23.839	12.2589	11.0293	6.39882	113.645	1.9786	117.41	1.48843
Terricaulis	9.77948	94.3432	12.712	194.605	2.71473	264.354	3.30646	20.6869
Terriglobus	340.455	24.6329	61.0693	42.5103	264.035	19.2811	388.345	21.1834
Terrimonas	215.03	341.241	289.207	612.295	80.5829	552.319	43.4104	842.096
Tetrasphaera	203.511	48.7894	149.089	18.5366	249.533	280.273	423.126	31.5471
Thalassospira	9.16055	58.6341	13.9801	14.8103	149.334	58.3727	25.0905	9.74863
Thauera	35.4684	109.786	73.7637	941.117	41.5534	452.423	76.5059	156.062
Thermaerobacter	23.9195	22.1628	5.99802	6.8468	56.2006	7.5808	104.615	5.51838
Thermalbibacter	12.9292	54.0231	15.3778	9.65336	246.514	13.7749	193.498	13.3804
Thermoactinospora	54.48	7.26963	8.6659	2.46565	217.053	17.2041	35.7732	2.39387
Thermobaculum	14.8887	14.5712	10.2059	2.29291	58.6226	5.16941	142.612	7.83877
Thermochaetoides	3.34922	13.0783	2.71788	0.16797	119.133	8.11613	84.4463	0.880319
Thermoflavifilum	10.9775	34.09	2.52748	4.03478	21.8963	2.41249	160.727	2.74756
Thermogemmatispora	490.292	21.6668	11.2979	5.41494	437	5.39132	464.492	3.9329
Thermohalobaculum	2.37302	291.26	3.01708	6.79663	1.55607	104.372	0.530669	5.76155
Thermomicrobium	13.2601	38.7494	14.7732	8.42062	76.7164	15.4293	100.262	7.12416
Thermomonas	33.8983	778.137	164.68	88.9923	109.605	157.299	163.646	656.86
Thermomonospora	204.477	26.1828	19.7707	9.90649	120.275	25.6748	176.272	6.84676
Thermosporothrix	161.603	9.76802	4.17246	2.34847	148.691	7.34839	142.046	8.19031
Thermothielavioides	1.03088	12.8856	1.86825	0.343673	200.283	4.06429	87.3752	0.55043
Thermotoga	37.9601	27.1632	23.4467	17.9895	30.2745	29.0537	32.0729	25.4761
Thioalkalivibrio	16.4139	67.2073	36.7556	94.5812	28.5738	94.9451	37.0653	50.0619
Thiobacillus	33.8423	92.6034	84.1399	133.217	48.9833	99.0143	72.9517	93.337
Thiomonas	54.2432	45.9231	59.4905	57.6646	44.898	52.0615	86.0365	100.776
Tistlia	21.7564	70.4873	25.3745	23.1304	56.3205	72.9019	41.5327	7.80113
Tolypothrix	29.0492	16.2851	43.0492	38.3381	30.4326	35.3728	36.2802	372.762
Trebonia	6211.99	75.216	53.1697	6.45585	2743.18	27.6421	2841.61	19.0111
Trichocoleus	18.1023	19.4135	26.3889	29.9557	22.3095	34.0521	22.6652	729.982
Trinickia	41.9654	1173.3	32.4505	23.0837	66.0535	11.5196	44.7774	19.9584
Tsuneonella	38.1132	170.321	119.141	53.7559	76.2587	115.643	11.7558	1155.99
Tychonema	0.884137	2.60697	4.07817	25.4808	1.47486	2.82157	0.825551	854.186
Uliginosibacterium	4.78877	338.847	11.5256	11.4659	6.08162	20.4853	2.70757	17.3816
Undibacter	26.7624	88.1322	59.2015	27.3161	121.726	23.7979	53.2094	8.76413
Undibacterium	252.074	84.0868	108.743	54.6208	81.9423	25.0617	32.6399	263.06
Urbifossiella	133.813	89.3663	55.1691	36.7534	24.2179	49.6628	51.6448	141.855
Ureibacillus	3.84023	4.52874	12.0224	0.855766	13.7753	11.7387	406.86	0.240328
Usitatibacter	398.132	97.1831	801.365	808.548	610.835	295.893	16.8451	2070.36
Variibacter	164.201	133.728	189.395	131.142	124.856	130.955	78.749	62.9206
Variovorax	1444.93	372.54	1489.59	1188.39	302.585	542.561	260.435	1383.17
Verrucomicrobium	51.5363	49.8233	27.7873	50.9929	17.7361	20.7067	15.4609	113.696
Vibrio	106.277	131.924	107.862	105.939	108.726	105.195	97.8486	123.853
Vineibacter	51.3322	139.236	63.1784	100.472	92.8697	104.187	41.4209	20.2109
Virgisporangium	642.422	20.3448	93.7987	33.8931	77.4952	88.3234	120.72	19.028
Vitiosangium	84.3541	52.095	67.8483	59.2864	40.3904	50.4721	15.4692	60.0184
Vitreoscilla	42.9849	646.045	74.2622	72.1611	4.84402	46.8852	2.22895	230.481
Vulcaniibacterium	21.0936	127.521	141.821	56.8804	87.2321	214.791	174.156	565.635
Williamsia	76.8672	34.931	68.2361	14.7628	47.911	15.1226	88.0628	111.133
Woodruffvirus	2.90609	2304.47	1.87134	0.0496503	1.17153	50.5775	2.5368	0
Xanthobacter	29.0632	81.3898	24.2888	19.0552	47.1189	34.0046	28.8961	16.5021
Xanthomonas	155.902	441.082	205.803	203.102	375.192	229.839	600.862	1031.83
Xaviernesmea	35.544	31.0669	22.303	14.0332	31.0007	35.2859	30.443	23.4968
Xylophilus	41.5959	14.9044	46.7455	24.2705	21.844	10.3216	8.78012	76.9656
Yinghuangia	37.6153	20.9121	9.03997	3.17345	42.5402	8.30787	94.8036	1.26321
Zavarzinella	173.31	157.117	295.477	156.901	66.6692	92.2421	240.917	347.688
Zoogloea	29.5157	103.88	62.3499	93.5636	34.7239	66.9256	19.3665	97.8157

## Sheet: Table S2
Table S2 Redundancy analysis (RDA) scores of metals and physicochemical variables
Parameters	RDA1	RDA2	r2	p value
As	0.879449	0.475993	0.328225	0.0169915
Cr	0.96352	0.267638	0.354711	0.0124938
Cd	-0.995268	-0.0971645	0.274812	0.0329835
Cu	0.440235	0.897883	0.127727	0.238881
Ni	0.763051	-0.646339	0.284895	0.0289855
Pb	-0.16977	0.985484	0.289558	0.0294853
pH	-0.194668	-0.980869	0.370341	0.00749625
OM	-0.355487	-0.934681	0.0312065	0.69915
TN	-0.949696	-0.313173	0.658058	0.00049975
AN	-0.938125	-0.346296	0.759023	0.00049975
AP	-0.795994	0.605304	0.499841	0.00249875
TP	-0.268273	0.963343	0.177115	0.118941
TK	-0.971887	-0.235448	0.627678	0.00049975

## Sheet: Table S3
Table S3 Redundancy analysis (RDA) scores of microbial community
Site	RDA1	RDA2
D1-1	-1.25127	-2.6472
D1-2	-1.35883	-2.78379
D1-3	-1.04535	-2.54253
D2-1	0.948453	4.76528
D2-2	1.1215	4.65453
D2-3	1.10878	5.13511
D3-1	1.51655	-1.34018
D3-2	1.59473	-1.47847
D3-3	1.38859	-1.18127
D4-1	2.48052	1.13348
D4-2	2.50066	1.02615
D4-3	2.7262	0.514021
L1-1	-3.53742	-0.193735
L1-2	-3.32775	0.0267362
L1-3	-2.97248	-0.359183
L2-1	1.87166	4.22097
L2-2	1.99905	4.5043
L2-3	1.75379	4.53442
L3-1	-6.04979	-0.665434
L3-2	-6.57941	-0.629549
L3-3	-6.42339	-0.568252
L4-1	4.43979	-6.4647
L4-2	3.56526	-4.94467
L4-3	3.53014	-4.71603
